# Supplementary material for: Prediction of repurposed drugs for Coronaviruses using artificial intelligence and machine learning
Source: Comput Struct Biotechnol J. 2021 May 24;19:3133–48. doi: 10.1016/j.csbj.2021.05.037 (PMC8141697; doi:10.1016/j.csbj.2021.05.037)
Supplement: Supplementary data 2 [file mmc2.xlsx]

## Sheet: Legends
Supplementary Tables
Supplementary Table S1. Top-50 features extracted for the SARS-CoV-2, MERS, SARS, and overall coronaviruses using the recursive feature elimination algorithm.
Supplementary Table S2. The performance of the Severe Acute Respiratory Syndrome Virus (SARS), Middle East Respiratory Syndrome Virus (MERS), Severe Acute Respiratory Syndrome CoronaVirus 2 (SARS-CoV-2), and Overall coronaviruses among the training/testing and independent validation dataset during 10-fold cross validation using Deep Neural Network (DNN) with best model parameters of SGD (optimize…
Supplementary Table S3. Table showing the top-100 predicted repurposed drug candidates against Severe Acute Respiratory Syndrome Virus (SARS)
Supplementary Table S4. Table showing the top-100 predicted repurposed drug candidates against Middle East Respiratory Syndrome Virus (MERS)
Supplementary Table S5. Table showing the anti-SARS drugs/chemicals used as an input to develop prediction pipeline taken from “DrugRepV” database
Supplementary Table S6. Table showing the anti-MERS drugs/chemicals used as an input to develop prediction pipeline taken from “DrugRepV” database
Supplementary Table S7. Table showing the anti-SARS-CoV-2 drugs/chemicals used as an input to develop prediction pipeline taken from “DrugRepV” database
Supplementary Table S8. Table showing the drugs/chemicals used as an input to develop overall Coronaviruses prediction pipeline taken from “DrugRepV” database
Supplementary Table S9. The performance of the Severe Acute Respiratory Syndrome Virus (SARS), Middle East Respiratory Syndrome Virus (MERS), Severe Acute Respiratory Syndrome CoronaVirus 2 (SARS-CoV-2), and Overall Coronaviruses using the decoy dataset.
Supplementary Table S10. The binding affinities (Kcal/mol) of top 20 compounds for SARS-CoV-2.

## Sheet: Table S1
Supplementary Table S1. Top-50 features extracted for the SARS-CoV-2, MERS, SARS, and overall coronaviruses using the recursive feature elimination algorithm.
SARS	SARS-CoV-2	MERS	Overall Coronaviruses
nAcid	ExtFP172	KRFPC3596	GraphFP762
PubchemFP488	RDF55u	MOMI-XY	THSA
PubchemFP452	KRFP504	ExtFP959	ExtFP329
GraphFP988	FP112	KRFPC3710	SubFP151
GraphFP747	maxdNH	ExtFP97	FP397
GraphFP564	FP8	KRFP1313	FP226
GraphFP334	L3i	E3p	KRFPC439
GraphFP179	E2e	KRFP1407	L3m
ExtFP948	Km	MACCSFP149	KRFP4259
KRFPC4858	ExtFP756	E2e	E1m
APC2D3_N_Br	JGI8	KRFPC758	RDF40v
ExtFP712	E3m	ExtFP15	ExtFP301
ExtFP656	E3u	GraphFP309	RDF45m
L3s	L1u	GraphFP605	KRFP1824
E1s	ExtFP442	FP502	RDF60m
ExtFP645	RDF115m	FP978	KRFP3373
KRFP45	KRFP4019	P1m	ExtFP203
ExtFP585	RDF140m	FP977	RDF130e
KRFP848	RDF155m	FP359	nAtomLAC
KRFP1564	RDF145p	PubchemFP462	FP14
KRFPC2886	ExtFP848	KRFP1989	FPSA-1
MATS6v	ExtFP512	FP624	RDF30e
KRFPC3646	RDF145v	KRFPC1989	FP778
KRFPC1724	ExtFP817	GraphFP969	RDF75m
KRFPC1684	KRFP418	KRFPC1767	RDF80m
KRFPC3731	ExtFP815	KRFP3355	E1e
KRFPC69	FP205	MACCSFP87	FP790
AD2D716	minHBint4	PubchemFP203	FP554
KRFP4695	ExtFP105	MACCSFP140	L2p
KRFP4073	GraphFP464	E1m	GraphFP837
KRFP3349	GATS6v	ExtFP849	RDF65p
KRFP2516	GraphFP647	FP779	P1v
KRFP2019	KRFPC3880	FP95	FP864
KRFPC4169	BCUTw-1l	ExtFP722	E2i
KRFP1573	FP824	MOMI-XZ	RDF115v
AATS1i	PNSA-3	KRFPC3837	FP52
FP53	FP760	TDB10u	RDF105i
KRFPC3466	APC2D2_N_F	SubFP32	VE2_DzZ
ExtFP158	SubFPC229	KRFPC1155	ExtFP990
ExtFP143	VCH-3	ExtFP369	KRFP3224
FP278	KRFPC551	ExtFP353	ExtFP383
ExtFP17	KRFPC483	KRFP829	RDF95u
ExtFP11	LOBMIN	KRFPC826	LOBMAX
FP943	GraphFP73	FP127	RDF50i
FP213	ExtFP308	KRFPC3790	LOBMIN
FP732	TDB8s	SubFP2	ETA_Shape_Y
FP284	SubFP135	ExtFP607	ExtFP364
ExtFP400	ExtFP589	KRFPC890	RDF105u
FP608	SubFP279	minHBint2	RDF50u
ExtFP363	FP593	ExtFP299	RDF60s

## Sheet: Table S2
Supplementary Table S2. The performance of the Severe Acute Respiratory Syndrome Virus (SARS), Middle East Respiratory Syndrome Virus (MERS), Severe Acute Respiratory Syndrome CoronaVirus 2 (SARS-CoV-2), and Overall coronaviruses among the training/testing and independent validation dataset during 10-fold cross validation using Deep Neural Network (DNN) with best model parameters of SGD (optimize…
		Training/Testing dataset				Independent validation dataset
Viruses	Dataset	MAE	RMSE	R2	PCC	MAE	RMSE	R2	PCC
SARS	T198 + V23	0.66	0.81	0.17	0.59	2.21	1.49	-0.62	0.23
SARS-CoV-2	T127 + V15	5.79	2.41	-6.75	0.7	12	3.47	-8.85	0.51
MERS	T110 + V13	2.72	1.65	-6.21	0.53	3.6	1.9	-5.08	0.53
Overall Coronaviruses	T372 + V42	1.22	1.1	0.19	0.61	0.52	0.72	0.35	0.67
	MAE, Mean absolute error; RMSE, Root Mean absolute error; R2, Coefficient of determination; PCC, Pearson’s correlation coefficient;

## Sheet: Table S3
Supplementary Table S3. Table showing the top-100 predicted repurposed drug candidates against Severe Acute Respiratory Syndrome Virus (SARS)
DrugBank_ID	Predicted_pIC50	Predicted_IC50 (uM)	Drug_Name	Primary_Indication
DB01419	7.89735	0.01	Antrafenine	Antrafenine is used as an anti-inflammatory and analgesic agent for the relief of mild to moderate pain.
DB01107	7.78521	0.02	Methyprylon	For the treatment of insomnia.
DB06717	7.64954	0.02	Fosaprepitant	When used in combination with the antiviral medication sofosbuvir as the commercially available product Harvoni, ledipasvir is indicated for the treatment of HCV genotypes 1, 4, 5, and 6 with or without ribavirin depending on the level of liver damage or cirrhosis Label. Its use has also proven successful in the treatment of HCV in patients co-infected with HIV 5.
DB09027	7.54878	0.03	Ledipasvir	Not Available
DB00293	7.34216	0.05	Raltitrexed	For the treatment of malignant neoplasm of colon and rectum
DB09280	7.33305	0.05	Lumacaftor	When given in combination with Ivacaftor as the fixed dose combination product Orkambi, lumacaftor is indicated for the treatment of cystic fibrosis (CF) in patients age 6 years and older who are homozygous for the F508del mutation in the CFTR gene.
DB09272	7.31034	0.05	Eluxadoline	For the treatment of irritable bowel syndrome with diarrhea (IBS-D).
DB05013	7.27998	0.05	Ingenol mebutate	For the topical treatment of actinic keratosis.
DB01259	7.26711	0.05	Lapatinib	Indicated in combination with capecitabine for the treatment of patients with advanced or metastatic breast cancer whose tumors overexpress the human epidermal receptor type 2 (HER2) protein and who have received prior therapy including an anthracycline, a taxane, and trastuzuma.
DB12300	7.19131	0.06	P-nitrobiphenyl	Not Available
DB09292	7.18479	0.07	Sacubitril	Used in combination with valsartan to reduce the risk of cardiovascular events in patients with chronic heart failure (NYHA Class II-IV) and reduced ejection fraction. It is usually administered in conjunction with other heart failure therapies, in place of an ACE inhibitor or other ARB.
DB00314	7.1788	0.07	Capreomycin	Used in the treatment of tuberculosis in combination with other drugs.
DB00848	7.16585	0.07	Levamisole	For adjuvant treatment in combination with fluorouracil after surgical resection in patients with Dukes' stage C colon cancer. Also used to treat malignant melanoma and head/neck cancer.
DB08976	7.14759	0.07	Floctafenine	Not Available
DB04794	7.05217	0.09	Bifonazole	Used for the treatment of various topical fungal infections, including athlete's foot (tinea pedis).
DB04845	7.04259	0.09	Ixabepilone	Investigated for use/treatment in breast cancer, head and neck cancer, melanoma, lung cancer, lymphoma (non-hodgkin's), prostate cancer, renal cell carcinoma, and cancer/tumors (unspecified).
DB00439	7.03237	0.09	Cerivastatin	Used as an adjunct to diet for the reduction of elevated total and LDL cholesterol levels in patients with primary hypercholesterolemia and mixed dyslipidemia (Fredrickson Types IIa and IIb) when the response to dietary restriction of saturated fat and cholesterol and other non-pharmacological measures alone has been inadequate.
DB11622	7.01904	0.1	Dehydrocholic acid	No approved therapeutic indications.
DB01218	7.01756	0.1	Halofantrine	For treatment of Severe malaria
DB00973	6.99374	0.1	Ezetimibe	Ezetimibe is indicated to reduce elevated total-C, LDL-C, Apo B, and non-HDL-C in patients with primary hyperlipidemia, alone or in combination with an HMG-CoA reductase inhibitor (statin). It is also indicated to reduce elevated total-C, LDL-C, Apo B, and non-HDL-C in patients with mixed hyperlipidemia in combination with fenofibrate, and to reduce elevated total-C and LDL-C in patients with hom…
DB11613	6.9237	0.12	Velpatasvir	Velpatasvir is used in combination therapy with other antiviral medications to treat chronic hepatitis C virus (HCV) infected patients with HCV genoptypes 1-6, and to treat HCV and HIV co-infected patients. Depending on the level of cirrhosis or decompensation, combination therapy can also include therapy with Ribavirin.
DB09102	6.89268	0.13	Daclatasvir	Indicated for use with sofosbuvir, with or without ribavirin, for the treatment of chronic HCV genotype 1a/b or 3 infection. The dosing regimen of 60mg daclatasvir 60 mg with 400mg sofosbuvir once a day is recommended for both genontypes. Resistance: Reduced susceptibility to daclatasvir was associated with the polymorphisms at NS5A amino acid positions M28, Q30, L31, and Y93 in genotypes 1a, 1b,…
DB01135	6.85966	0.14	Doxacurium	Used to provide skeletal muscle relaxation as an adjunct to general anesthesia, for endotracheal intubation or to facilitate mechanical ventilation.
DB00950	6.85666	0.14	Fexofenadine	In the United States, fexofenadine is indicated for the symptomatic treatment of allergic rhinitis in patients ≥2 years old and chronic idiopathic urticaria in patients ≥6 months old. In Canada, fexofenadine carries the same indications but is approved only for patients ≥12 years old. Fexofenadine is also available in combination with pseudoephedrine for the symptomatic treatment of season allerg…
DB00507	6.85322	0.14	Nitazoxanide	For the treatment of diarrhea in adults and children caused by the protozoa Giardia lamblia, and for the treatment of diarrhea in children caused by the protozoan, Cryptosporidium parvum. Nitazoxanide has not been shown to be superior to placebo medication for the management of diarrhea caused by Cryptosporidium parvum in patients with HIV/immunodeficiency
DB08981	6.84308	0.14	Fenbufen	Not Available
DB01012	6.83809	0.15	Cinacalcet	For the treatment of secondary hyperparathyroidism in patients with Chronic Kidney Disease who are on hemodialysis or peritoneal dialysis. Also for the treatment of hypercalcemia in patients with parathyroid carcinoma.
DB00459	6.82498	0.15	Acitretin	For the treatment of severe psoriasis in adults.
DB13711	6.82411	0.15	Tritoqualine	Not Available
DB00976	6.81458	0.15	Telithromycin	For the treatment of Pneumococcal infection, acute sinusitis, acute bacterial tonsillitis, acute bronchitis and bronchiolitis, lower respiratory tract infection and lobar (pneumococcal) pneumonia.
DB01369	6.77288	0.17	Quinupristin	For the treatment of bacterial infections (usually in combination with dalfopristin).
DB00080	6.76853	0.17	Daptomycin	For the treatment of complicated skin and skin structure infections caused by susceptible strains of Gram-positive microorganisms.
DB11336	6.76739	0.17	Kinetin	Not Available
DB00867	6.75547	0.18	Ritodrine	For the treatment and prophylaxis of premature labour
DB01091	6.74832	0.18	Butenafine	For the topical treatment of the following dermatologic infections: tinea (pityriasis) versicolor due to M. furfur, interdigital tinea pedis (athlete’s foot), tinea corporis (ringworm) and tinea cruris (jock itch) due to E. floccosum, T. mentagrophytes, T. rubrum, and T. tonsurans.
DB00354	6.73342	0.18	Buclizine	For prevention and treatment of nausea, vomiting, and dizziness associated with motion sickness and vertigo (dizziness caused by other medical problems).
DB13909	6.72864	0.19	Bismuth subgallate	The most common medical purpose for which bismuth subgallate is currently and formally indicated for is the use as a non-prescription internal deodorant product for the purpose of deodorizing flatulence and stools
DB14658	6.72776	0.19	Chloramphenicol palmitate	Not Available
DB00993	6.72343	0.19	Azathioprine	Azathioprine is indicated to treat rheumatoid arthritis and prevent renal transplant rejection.
DB06654	6.71598	0.19	Safinamide	Safinamide is indicated as an add-on treatment to levodopa with or without other medicines for Parkinson’s disease
DB11096	6.71316	0.19	Meradimate	Meradimate is used as an active ingredient in sunscreens or as a sunblock factor in different products. It fits under the category of broad-spectrum absorbent agent. These characteristics are important to consider due to the fact that this kind of ingredients can either absorb or reflect UV radiation. It is also important to know the type of rays that cover. UVA rays are the responsible of causin…
DB00362	6.7045	0.2	Anidulafungin	For use in the treatment of the following fungal infections: Candidemia and other forms of Candida infections (intra-abdominal abscess, and peritonitis), Aspergillus infections, and esophageal candidiasis. Also considered an alternative treatment for oropharyngeal canaidiasis.
DB00877	6.69467	0.2	Sirolimus	For the prophylaxis of organ rejection in patients receiving renal transplants.
DB00484	6.69462	0.2	Brimonidine	Indicated for lowering intraocular pressure (IOP) in patients with open-angle glaucoma or ocular hypertension as monotherapy or combination product with brinzolamide. Indicated for the treatment of persistent (non-transient) facial erythema of rosacea in adults 18 years of age or older.13
DB01590	6.68541	0.21	Everolimus	Everolimus is indicated for the treatment of postmenopausal women with advanced hormone receptor-positive, HER2-negative breast cancer (advanced HR+ BC) in combination with exemestane, after failure of treatment with letrozole or anastrozole. Indicated for the treatment of adult patients with progressive neuroendocrine tumors of pancreatic origin (PNET) with unresectable, locally advanced or meta…
DB00613	6.6831	0.21	Amodiaquine	For treatment of acute malarial attacks in non-immune subjects.
DB13766	6.67691	0.21	Lidoflazine	Not Available
DB06209	6.67379	0.21	Prasugrel	ndicated in combination with acetylsalicylic acid (ASA) to prevent atherothrombotic events in patients with acute coronary syndrome (ACS) who are to be managed with percutaneous coronary intervention (PCI). May be used in patients with unstable angina (UA), non-ST elevation myocardial infarction (NSTEMI), ST-elevation myocardial infarction (STEMI) who are to be managed with PCI. Prasugrel is not …
DB00027	6.6648	0.22	Gramicidin D	For treatment of skin lesions, surface wounds and eye infections.
DB00800	6.64209	0.23	Fenoldopam	For the in-hospital, short-term (up to 48 hours) management of severe hypertension when rapid, but quickly reversible, emergency reduction of blood pressure is clinically indicated, including malignant hypertension with deteriorating end-organ function.
DB01291	6.64003	0.23	Pirbuterol	For the prevention and reversal of bronchospasm in patients 12 years of age and older with reversible bronchospasm including asthma.
DB00758	6.63675	0.23	Clopidogrel	Clopidogrel is indicated to reduce the risk of myocardial infarction for patients with non-ST elevated acute coronary syndrome (ACS), patients with ST-elevated myocardial infarction, and in recent MI, stroke, or established peripheral arterial disease,
DB08964	6.636	0.23	Gemeprost	Indicated for the softening and dilatation of the cervix uteri prior to transcervical, intrauterine operative procedures in the first trimester of pregnancy or facilitating therapeutic termination of pregnancy in patients in the second trimester of gestation.
DB00673	6.63156	0.23	Aprepitant	For the prevention of nausea and vomiting associated with highly emetogenic cancer chemotherapy, including high-dose cisplatin (in combination with other antiemetic agents).
DB00929	6.61629	0.24	Misoprostol	Misoprostol is indicated as a tablet to reduce the risk of NSAID induced gastric ulcers but not duodenal ulcers in high risk patients. Misoprostol is also formulated in combination with diclofenac to treat symptoms of osteoarthritis or rheumatoid arthritis in patients with a high risk of developing gastric ulcers. Misoprostol is used off label for the management of miscarriages, prevention of pos…
DB01122	6.60543	0.25	Ambenonium	Ambenonium is used to treat muscle weakness due to muscle disease (myasthenia gravis).
DB00337	6.60539	0.25	Pimecrolimus	For treatment of mild to moderate atopic dermatitis.
DB04564	6.58744	0.26	Gluconolactone	Not Available
DB00737	6.58484	0.26	Meclizine	Indicated for the symptomatic treatment of nausea, vomiting, and dizziness associated with motion sickness,6 and management of vertigo due to various causes, including radiation sickness, Meniere’s syndrome, labyrinthitis and other vestibular disturbances.
DB01129	6.58319	0.26	Rabeprazole	For the treatment of acid-reflux disorders (GERD), peptic ulcer disease, H. pylori eradication, and prevention of gastroinetestinal bleeds with NSAID use.
DB00875	6.57517	0.27	Flupentixol	For use in the treatment of schizophrenia and depression
DB00476	6.56577	0.27	Duloxetine	Management of Major Depressive Disorder , Management of Generalized Anxiety Disorder etc.
DB09047	6.5656	0.27	Finafloxacin	Finafloxacin is indicated for the treatment of acute otitis externa (AOE) with or without an otowick, caused by susceptible strains of Pseudomonas aeruginosa and Staphylococcus aureus in patients age 1 year and older.
DB00342	6.56274	0.27	Terfenadine	For the treatment of allergic rhinitis, hay fever, and allergic skin disorders.
DB01407	6.56006	0.28	Clenbuterol	Used as a bronchodilator in the treatment of asthma patients.
DB00307	6.55631	0.28	Bexarotene	Used orally for the treatment of skin manifestations of cutaneous T-cell lymphoma (CTCL) in patients who are refractory to at least one prior systemic therapy. Also used topically for the treatment of skin lesions in early (stage IA and IB) CTCL in patients who experience refractory or persistent disease with the use of other therapies or are intolerant of other therapies.
DB00986	6.55081	0.28	Glycopyrronium	For use as a preoperative antimuscarinic to reduce salivary, tracheobronchial, and pharyngeal secretions, to reduce the volume and free acidity of gastric secretions and to block cardiac vagal inhibitory reflexes during induction of anesthesia and intubation. Also used to treat chronic obstructive pulmonary disease (COPD).
DB06174	6.5458	0.28	Noscapine	Investigated for use/treatment in lymphoma (non-hodgkin's), leukemia (lymphoid), cancer/tumors (unspecified), and multiple myeloma.
DB01226	6.53528	0.29	Mivacurium	For inpatients and outpatients, as an adjunct to general anesthesia, to facilitate tracheal intubation and to provide skeletal muscle relaxation during surgery or mechanical ventilation.
DB01430	6.53258	0.29	Almitrine	For the treatment of chronic obstructive pulmonary disease.
DB06268	6.52984	0.3	Sitaxentan	Investigated for use/treatment in pulmonary hypertension, connective tissue diseases, hypertension, and congestive heart failure.
DB09267	6.52978	0.3	Strontium ranelate	Strontium ranelate is therapeutically indicated for the treatment of severe osteoperosis in: a) postmenopasual women, and b) adult men, who are at high risk of fractures, for whom treatment with other medical products approved for the treatment of osteoperosis is not possible due to, for example, contraindications or intolerance. In postmenopausal women, strontium ranelate can also reduce the ris…
DB00912	6.5256	0.3	Repaglinide	As an adjunct to diet and exercise to improve glycemic control in adults with type 2 diabetes mellitus.
DB06228	6.52301	0.3	Rivaroxaban	Rivaroxaban is indicated for the prevention of venous thromboembolic events (VTE) in patients who have undergone total hips replacements and total knee replacement surgery; prevention of stroke and systemic embolism in patients with nonvalvular atrial fibrillation; treatment of deep vein thrombosis (DVT) and pulmonary embolism (PE); to reduce risk of recurrent DVT and/or PE. Rivaroxaban is also i…
DB06282	6.50818	0.31	Levocetirizine	Levocetirizine is indicated to treat symptoms of perennial allergic rhinitis and uncomplicated skin manifestations of chronic idiopathic urticaria. It is also used over the counter for a variety of mild allergy symptoms.
DB11610	6.5006	0.32	Oxilofrine	Used in combination with Normethadone as an antitussive
DB00771	6.4976	0.32	Clidinium	For the treatment of peptic ulcer disease and also to help relieve abdominal or stomach spasms or cramps due to colicky abdominal pain, diverticulitis, and irritable bowel syndrome.
DB00917	6.49033	0.32	Dinoprostone	For the termination of pregnancy during the second trimester (from the 12th through the 20th gestational week as calculated from the first day of the last normal menstrual period), as well as for evacuation of the uterine contents in the management of missed abortion or intrauterine fetal death up to 28 weeks of gestational age as calculated from the first day of the last normal menstrual period.…
DB04843	6.49009	0.32	Mepenzolate	For use as adjunctive therapy in the treatment of peptic ulcer. It has not been shown to be effective in contributing to the healing of peptic ulcer, decreasing the rate of recurrence, or preventing complications.
DB00928	6.47967	0.33	Azacitidine	For treatment of patients with the following French-American-British myelodysplastic syndrome subtypes: refractory anemia or refractory anemia with ringed sideroblasts (if accompanied by neutropenia or thrombocytopenia or requiring transfusions), refractory anemia with excess blasts, refractory anemia with excess blasts in transformation (now classified as acute myelogenous leukemia with multilin…
DB00341	6.47848	0.33	Cetirizine	Indicated for Seasonal Allergic Rhinitis , Perennial allergic rhinitis and Chronic urticaria
DB12153	6.47191	0.34	Citicoline	Not Available
DB06803	6.46586	0.34	Niclosamide	For the treatment of tapeworm and intestinal fluke infections: Taenia saginata (Beef Tapeworm), Taenia solium (Pork Tapeworm), Diphyllobothrium latum (Fish Tapeworm), Fasciolopsis buski (large intestinal fluke). Niclosamide is also used as a molluscicide in the control of schistosomiasis.
DB00334	6.46519	0.34	Olanzapine	Olanzapine was initially used orally and intramuscularly for the chronic treatment of schizophrenia in patients over 13 years old and other psychiatric disorders such as bipolar I disorder including mixed or manic episodes and many more .........
DB09212	6.46361	0.34	Loxoprofen	Loxoprofen is non-steroidal anti-inflammatory medication (NSAID) indicated for pain and inflammation related to musculoskeletal and joint disorders.6 In addition to its effects on pain, it is an antipyretic and anti-inflammatory medication.
DB06762	6.46071	0.35	Pinacidil	Not Available
DB00768	6.45269	0.35	Olopatadine	Olopatadine is indicated for the symptomatic treatment of ocular itching associated with allergic conjunctivitis as ophthalmic solution.In nasal spray, olopatadine is indicated for the symptomatic relief of seasonal allergic rhinitis in patients 12 years of age and older.
DB00770	6.45169	0.35	Alprostadil	For palliative, not definitive, therapy to temporarily maintain the patency of the ductus arteriosus until corrective or palliative surgery can be performed in neonates who have congenital heart defects and who depend upon the patent ductus for survival. Also for the treatment of erectile dysfunction due to neurogenic, vasculogenic, psychogenic, or mixed etiology.
DB12865	6.44893	0.36	Etelcalcetide	Etelcalcetide is a calcium-sensing receptor agonist indicated for: Secondary hyperparathyroidism (HPT) in adult patients with chronic kidney disease (CKD) on hemodialysis.
DB01263	6.44458	0.36	Posaconazole	For prophylaxis of invasive Aspergillus and Candida infections in patients, 13 years of age and older, who are at high risk of developing these infections due to being severely immunocompromised as a result of procedures such as hematopoietic stem cell transplant (HSCT) recipients with graft-versus-host disease (GVHD), or due to hematologic malignancies with prolonged neutropenia from chemotherap…
DB00356	6.43776	0.36	Chlorzoxazone	For the relief of discomfort associated with acute painful musculoskeletal conditions.
DB11753	6.4187	0.38	Rifamycin	Rifamycin is indicated for the treatment of adult patients with travelers' diarrhea caused by noninvasive strains of E. coli. The status of the disease should not be complicated by fever or blood in the stool. To prevent drug-resistant bacteria, it is important to mention that the use of rifamycin for this indication should be only done in cases where the infection is proven or strongly suspected…
DB01112	6.41853	0.38	Cefuroxime	For the treatment of many different types of bacterial infections such as bronchitis, sinusitis, tonsillitis, ear infections, skin infections, gonorrhea, and urinary tract infections.
DB08872	6.41635	0.38	Gabapentin enacarbil	For the treatment of adult Restless Legs Syndrome (RLS) and postherpetic neuralgia (PHN).
DB01101	6.40809	0.39	Capecitabine	For the treatment of patients with metastatic breast cancer resistant to both paclitaxel and an anthracycline-containing chemotherapy regimen. May also be used in combination with docetaxel for the treatment of metastatic breast cancer in patients who have failed to respond to, or recurred or relasped during or following anthracycline-containing chemotherapy. Capecitabine is used alone as an adju…
DB14156	6.40449	0.39	Synthetic camphor	Not Available
DB01744	6.40076	0.4	Camphor	Not Available
DB08864	6.40031	0.4	Rilpivirine	Rilpivirine, in combination with other agents, is indicated for the treatment of HIV-1 infections in antiretroviral treatment-naive patients with HIV-1 RNA ≤100,000 copies/mL and CD4+ cell count >200 cells/mm3.10 The FDA combination therapy approval of rilpivirine and dolutegravir is indicated for adults with HIV-1 infections whose virus is currently suppressed (< 50 copies/ml) on a stable regime…
DB14201	6.39885	0.4	2,2'-Dibenzothiazyl disulfide	2,2'-Dibenzothiazyl disulfide is approved for use within allergenic epicutaneous patch tests which are indicated for use as an aid in the diagnosis of allergic contact dermatitis (ACD) in persons 6 years of age and older.
DB14199	6.39517	0.4	Bromothalonil	Bromothalonil is approved for use within allergenic epicutaneous patch tests which are indicated for use as an aid in the diagnosis of allergic contact dermatitis (ACD) in persons 6 years of age and older.

## Sheet: Table S4
Supplementary Table S4. Table showing the top-100 predicted repurposed drug candidates against Middle East Respiratory Syndrome Virus (MERS)
DrugBank_ID	Predicted_pIC50	Predicted_IC50 (uM)	Drug_Name	Primary_Indication
DB00115	7.66207	0.02	Cyanocobalamin	The cyanocobalamin nasal spray is indicated for the maintenance of vitamin B12 concentrations after normalization with intramuscular vitamin B12 therapy in patients with deficiency of this vitamin who have no nervous system involvement
DB00403	7.48388	0.03	Ceruletide	Caerulein is used in the treatment of paralytic ileus and as diagnostic aid in pancreatic malfunction
DB00444	7.4445	0.04	Teniposide	Teniposide is used for the treatment of refractory acute lymphoblastic leukaemia
DB05109	7.43807	0.04	Trabectedin	Indicated for treatment of advanced soft tissue sarcoma in patients refractory to or unsuitable to receive anthracycline or ifosfamide chemotherapy in Europe, Russia and South Korea. Approved for orphan drug status by the U.S. FDA for treatment of soft tissue sarcomas and ovarian cancer. Investigated for use/treatment in cancer/tumors (unspecified), gastric cancer, ovarian cancer, pediatric indic…
DB09142	7.42468	0.04	Sincalide	As the product Kinevac (FDA), sincalide is used for the following indications: 1) to stimulate gallbladder contraction, as may be assessed by various methods of diagnostic imaging, or to obtain by duodenal aspiration a sample of concentrated bile for analysis of cholesterol, bile salts, phospholipids, and crystals; (2) to stimulate pancreatic secretion (especially in conjunction with secretin) pr…
DB01284	7.23888	0.06	Tetracosactide	For use as a diagnostic agent in the screening of patients presumed to have adrenocortical insufficiency.
DB03614	7.23884	0.06	Mecobalamin	Not Available
DB06196	7.22319	0.06	Icatibant	Approved for use in acute attacks of hereditary angioedema (HAE). Investigated for use/treatment in angioedema, liver disease, and burns and burn infections.
DB09144	7.20198	0.06	Uridine triacetate	Marketed as the product Xuriden (FDA), uridine triacetate is indicated for the treatment of hereditary orotic aciduria . Marketed as the product Vistogard (FDA), uridine triacetate is indicated for the emergency treatment of adult and pediatric patients in the following situations: following a fluorouracil or capecitabine overdose regardless of the presence of symptoms; or who exhibit early-onset…
DB06288	7.18979	0.06	Amisulpride	Investigated for use/treatment in schizophrenia and schizoaffective disorders, mania in bipolar disorder, and depression.
DB00932	7.17942	0.07	Tipranavir	For combination antiretroviral treatment of HIV-1 infected adult patients with evidence of viral replication, who are highly treatment-experienced or have HIV-1 strains resistant to multiple protease inhibitors.
DB08872	7.14174	0.07	Gabapentin enacarbil	For the treatment of adult Restless Legs Syndrome (RLS) and postherpetic neuralgia (PHN).
DB01190	7.13556	0.07	Clindamycin	In oral and parenteral formulations, clindamycin is indicated for the treatment of serious infections caused by susceptible anaerobic bacteria, as well as susceptible staphylococci, streptococci, and pneumococci. Used topically, it is indicated for the treatment of acne vulgaris and is available in combination with benzoyl peroxide or tretinoin for this purpose. Clindamycin is also indicated as a…
DB01987	7.13112	0.07	Cocarboxylase	Not Available
DB06614	7.1152	0.08	Peramivir	Indicated for the treatment of acute uncomplicated influenza in patients 18 years and older who have been symptomatic for no more than two days.
DB00869	7.11013	0.08	Dorzolamide	Dorzolamide is indicated for the management of elevated intraocular pressure in patients with ocular hypertension or open-angle glaucoma. It can also be used in combination with timolol for the same indication in patients who are insufficiently responsive to ophthalmic beta-blockers.Its pre-operative use was also investigated to prevent elevated intraocular pressure after neodynium yttrium alumin…
DB00200	7.07168	0.08	Hydroxocobalamin	For treatment of pernicious anemia and the prevention and treatment of vitamin B12 deficiency arising from alcoholism, malabsorption, tapeworm infestation, celiac, hyperthyroidism, hepatic-biliary tract disease, persistent diarrhea, ileal resection, pancreatic cancer, renal disease, prolonged stress, vegan diets, macrobiotic diets or other restrictive diets. Also for the treatment of known or sus…
DB09067	7.07129	0.08	Corticorelin ovine triflutate	Corticorelin is indicated for use in differentiating pituitary and ectopic production of ACTH in patients with ACTH-dependent Cushing's syndrome.
DB12674	7.01899	0.1	Lurbinectedin	Lurbinectedin is indicated for the treatment of adult patients with metastatic small-cell lung cancer (SCLC) with disease progression on or after platinum-based chemotherapy.
DB13520	7.01532	0.1	Metergoline	Not Available
DB00773	7.01005	0.1	Etoposide	For use in combination with other chemotherapeutic agents in the treatment of refractory testicular tumors and as first line treatment in patients with small cell lung cancer. Also used to treat other malignancies such as lymphoma, non-lymphocytic leukemia, and glioblastoma multiforme.
DB00565	6.99892	0.1	Cisatracurium	For inpatients and outpatients as an adjunct to general anesthesia, to facilitate tracheal intubation, and to provide skeletal muscle relaxation during surgery or mechanical ventilation in the ICU.
DB09114	6.9911	0.1	Colfosceril palmitate	Colfosceril palmitate is indicated for the treatment of respiratory distress syndrome (RDS) in premature infants. The official label is referred as a intratracheal suspension for prophylactic treatment of infants of less than 1350 grams of birth weight under risk of developing RDS, or in infants with birth weight greater than 1350 grams with pulmonary immaturity, or as rescue treatment of infants…
DB00732	6.963	0.11	Atracurium besylate	For use, as an adjunct to general anesthesia, to facilitate endotracheal intubation and to provide skeletal muscle relaxation during surgery or mechanical ventilation.
DB09265	6.95078	0.11	Lixisenatide	For use as an antihyperglycemic agent in the treatment of T2DM
DB01229	6.94272	0.11	Paclitaxel	Used in the treatment of Kaposi's sarcoma and cancer of the lung, ovarian, and breast. Abraxane® is specfically indicated for the treatment of metastatic breast cancer and locally advanced or metastatic non-small cell lung cancer.
DB00970	6.92295	0.12	Dactinomycin	For the treatment of Wilms' tumor, childhood rhabdomyosarcoma, Ewing's sarcoma and metastatic, nonseminomatous testicular cancer as part of a combination chemotherapy and/or multi-modality treatment regimen
DB01282	6.8884	0.13	Carbetocin	Used to control postpartum hemorrhage and bleeding after giving birth.
DB15465	6.88376	0.13	Benzhydrocodone	Benzyhydrocodone is indicated, in combination with acetaminophen, for the short-term management of acute pain requiring opioid therapy.
DB00995	6.86712	0.14	Auranofin	Used in the treatment of active, progressive or destructive forms of inflammatory arthritis, such as adult rheumatoid arthritis.
DB01409	6.86124	0.14	Tiotropium	Tiotropium powder for inhalation is indicated for the maintenance of bronchospasm in COPD and to prevent exacerbations of COPD. A combination tiotropium and olodaterol metered inhalation spray is indicated for maintenance of COPD. A tiotropium inhalation spray is indicated for the maintenance of bronchospasm in COPD, to prevent exacerbations of COPD, and to treat asthma in patients 12 or more yea…
DB00881	6.85618	0.14	Quinapril	Quinapril is indicated for the treatment of hypertension and as an adjunct therapy in the treatment of heart failure. Quinapril in combination with hydrochlorothiazide is indicated for the treatment of hypertension.
DB01348	6.85083	0.14	Spirapril	Spirapril is an ACE inhibitor class drug used to treat hypertension.
DB13273	6.84644	0.14	Sultopride	Not Available
DB00314	6.8217	0.15	Capreomycin	Used in the treatment of tuberculosis in combination with other drugs.
DB13170	6.81759	0.15	Plecanatide	Plecanatide stimulates intestinal fluid secretions in the gastrointestinal tract to support regular bowel function. Plecanatide, taken orally once daily, works locally in the upper GI tract to stimulate secretion of intestinal fluid and support regular bowel function.
DB00183	6.79592	0.16	Pentagastrin	Used as a diagnostic aid for evaluation of gastric acid secretory function
DB01627	6.78565	0.16	Lincomycin	Lincomycin is an antibiotic used in the treatment of staphylococcal, streptococcal, and Bacteroides fragilis infections.
DB11283	6.7838	0.16	DL-dimyristoylphosphatidylcholine	DL-dimyristoylphosphatidylcholine is not an active pharmaceutical agent and has no indication.
DB00362	6.78363	0.16	Anidulafungin	For use in the treatment of the following fungal infections: Candidemia and other forms of Candida infections (intra-abdominal abscess, and peritonitis), Aspergillus infections, and esophageal candidiasis. Also considered an alternative treatment for oropharyngeal canaidiasis.
DB14099	6.77389	0.17	1,2-Distearoyllecithin	Not Available
DB09292	6.77322	0.17	Sacubitril	Used in combination with valsartan to reduce the risk of cardiovascular events in patients with chronic heart failure (NYHA Class II-IV) and reduced ejection fraction. It is usually administered in conjunction with other heart failure therapies, in place of an ACE inhibitor or other ARB.
DB08818	6.76	0.17	Hyaluronic acid	Used to treat knee pain in patients with joint inflammation (osteoarthritis). It is usually used in patients who have not responded to other treatments such as acetaminophen, exercise, or physical therapy. Hyaluronic acid may also be used in plastic surgery to reduce wrinkles on the face or as a filler in other parts of the body. May be used in ophthalmology to assist in the extraction of catarac…
DB14096	6.75919	0.17	1,2-icosapentoyl-sn-glycero-3-phosphoserine	Not Available
DB08890	6.73922	0.18	Linaclotide	Treatment of irritable bowel syndrome (IBS) with constipation and chronic idiopathic constipation.
DB01263	6.72857	0.19	Posaconazole	For prophylaxis of invasive Aspergillus and Candida infections in patients, 13 years of age and older, who are at high risk of developing these infections due to being severely immunocompromised as a result of procedures such as hematopoietic stem cell transplant (HSCT) recipients with graft-versus-host disease (GVHD), or due to hematologic malignancies with prolonged neutropenia from chemotherap…
DB00552	6.72299	0.19	Pentostatin	For the treatment of hairy cell leukaemia refractory to alpha interferon.
DB04931	6.72025	0.19	Afamelanotide	Afamelanotide is indicated for the prevention of phototoxicity in adult patients with erythropoietic protoporphyria (EPP).
DB00514	6.71235	0.19	Dextromethorphan	Dextromethorphan is indicated in combination with brompheniramine and pseudoephedrine in the treatment of coughs and upper respiratory symptoms associated with allergies or the common cold. Dextromethorphan is also used in combination with guaifenesin as an over the counter product to relieve a cough. Dextromethorpahn in combination with quinidine is indicated in the treatment of pseudobulbar aff…
DB00152	6.70102	0.2	Thiamine	For the treatment of thiamine and niacin deficiency states, Korsakov's alcoholic psychosis, Wernicke-Korsakov syndrome, delirium, and peripheral neuritis.
DB12153	6.6953	0.2	Citicoline	Not Available
DB00843	6.6911	0.2	Donepezil	Donepezil is indicated for the management of mild to moderate Alzheimer’s Disease at doses of 5 mg or 10 mg. It is also indicated for the management of moderate to severe Alzheimer’s Disease in a higher dose of 10 mg or 23 mg administered once daily. Off-label uses include the management of vascular dementia, Parkinson's Disease-associated dementia, and Lewy body dementia, among others. When comb…
DB01083	6.68607	0.21	Orlistat	For obesity management including weight loss and weight maintenance when used in conjunction with a reduced-calorie diet. Also used to reduce the risk for weight regain after prior weight loss. Use of orlistat is pending revision due to reports of liver-related adverse events.
DB01602	6.68055	0.21	Bacampicillin	For infections at the following sites: upper and lower respiratory tract; skin and soft tissue; urinary tract and acute uncomplicated gonococcal urethritis, when due to sensitive strains of the following organisms: Gram-positive: streptococci (including S. faecalis and S. pneumoniae) and nonpenicillinase-producing staphylococci; Gram-negative: H. influenzae, N. gonorrhoeae, E. coli, P. mirabilis,…
DB00471	6.67517	0.21	Montelukast	Montelukast is indicated for - the prophylaxis and chronic treatment of asthma in adults and pediatric patients who are 12 months of age and older, although other regional health authorities specifically note this indication for adults and adolescents who are 15 years and older and also include indications for preventing day and night-time symptoms, and the treatment of acetylsalicylic acid-sensi…
DB13955	6.66986	0.21	Estradiol dienanthate	Estradiol dienanthate is not currently available in any FDA or Health Canada approved products.
DB14105	6.65162	0.22	Sodium 1,2-Dipalmitoyl-sn-glycero-3-phospho-(1'-rac-glycerol)	Not Available
DB12107	6.64443	0.23	Vaborbactam	Indicated in combination with meropenem for the treatment of patients 18 years of age and older with complicated urinary tract infections (cUTI) including pyelonephritis caused by the following susceptible microorganisms: Escherichia coli, Klebsiella pneumoniae, and Enterobacter cloacae species complex.
DB00950	6.6396	0.23	Fexofenadine	In the United States, fexofenadine is indicated for the symptomatic treatment of allergic rhinitis in patients ≥2 years old and chronic idiopathic urticaria in patients ≥6 months old. In Canada, fexofenadine carries the same indications but is approved only for patients ≥12 years old. Fexofenadine is also available in combination with pseudoephedrine for the symptomatic treatment of season allerg…
DB09350	6.63605	0.23	Piperonyl butoxide	For the treatment of head, pubic (crab), and body lice.
DB11284	6.62577	0.24	DL-dimyristoylphosphatidylglycerol	DL-dimyristoylphosphatidylglycerol is not an considered an active pharmacological ingredient in pharmaceutical preparations and so has no official indications.
DB04844	6.61868	0.24	Tetrabenazine	Treatment of hyperkinetic movement disorders like chorea in Huntington's disease, hemiballismus, senile chorea, Tourette syndrome and other tic disorders, and tardive dyskinesia
DB00465	6.61663	0.24	Ketorolac	Ketorolac is a Non-steroidal anti-inflammatory drug (NSAID) and has antipyretic, analgesic and anti-inflammatory properties. It is indicated for short term management of acute pain that requires the caliber of pain management offered by opioids. Clinicians may choose to initiate ketorolac to manage post-operative pain, spinal and soft tissue pain, rheumatoid arthritis, osteoarthritis, ankylosing …
DB09099	6.61175	0.24	Somatostatin	For the symptomatic treatment of acute bleeding from esophageal varices. Other treatment options for long-term management of the condition may be considered if necessary, once initial control has been established.
DB11677	6.6049	0.25	Triheptanoin	Triheptanoin is a medium chain triglyceride indicated to provide calories and fatty acids to treat long chain fatty acid oxidation disorders (lc-FAODs).
DB09094	6.59965	0.25	Podophyllin	25% podophyllin (in benzoin tincture) is indicated for the removal of soft genital (venereal) warts (condylomata acuminata).
DB00492	6.59828	0.25	Fosinopril	For treating mild to moderate hypertension, use as an adjunct in treating congestive heart failure, and may be used to slow the rate of progression of renal disease in hypertensive individuals with diabetes mellitus and microalbuminuria or overt nephropathy.
DB09075	6.59636	0.25	Edoxaban	Edoxaban is indicated for reducing the risk of stroke and systemic embolism (SE) in patients with nonvalvular atrial fibrillation (NVAF). However, it should not be used in patients with creatinine clearance (CrCL) > 95 mL/min because of increased risk of ischemic stroke compared to warfarin at the highest dose studied (60 mg). It is also indicated for the treatment of deep vein thrombosis (DVT) a…
DB04574	6.59498	0.25	Estrone sulfate	Estropipate is used for the treatment of moderate to severe vasomotor symptoms associated with the monopause, and moderate to severe symptoms of vulval and vaginal atrophy associated with the menopause. It is also used to treat hypoestrogenism due to hypogonadism, castration or primary ovarian failure, and prevent postmenopausal osteoporosis.
DB00626	6.59128	0.26	Bacitracin	Bacitracin is indicated in topical formulations for acute and chronic localized skin infections. Occasionally, it is also used intramuscularly for infantile streptococcal pneumonia and empyema. Bacitracin is also formulated as an ointment with neomycin and polymyxin B for over the counter use. A bacitracin ointment formulated with neomycin and polymyxin B along with hydrocortisone is indicated fo…
DB01339	6.5814	0.26	Vecuronium	Vecuronium is a muscle relaxing agent and is used as an adjunct in general anesthesia.
DB01337	6.5814	0.26	Pancuronium	Used as a muscle relaxant during anesthesia and surgical procedures.
DB11431	6.58	0.26	Moxidectin	Moxidectin is indicated for the treatment of river blindness, also called onchocerciasis, in patients aged 12 years and older. River blindness is caused by a parasitic worm Onchocerca volvulus and it is manifested as severe itching, disfiguring skin conditions and visual impairment caused by the worm's larvae . The transmission of Onchocerca volvulus is performed person to person by black flies t…
DB00080	6.57962	0.26	Daptomycin	For the treatment of complicated skin and skin structure infections caused by susceptible strains of Gram-positive microorganisms.
DB00213	6.57862	0.26	Pantoprazole	Treatment of gastroesophageal reflux disease associated with a history of erosive esophagitis , Pathological Hypersecretion Associated with Zollinger-Ellison Syndrome , Short-Term Treatment of erosive esophagitis associated with gastroesophageal reflux disease (GERD) , Maintenance of healing of erosive esophagitis , and Pathological hypersecretory conditions including Zollinger-Ellison syndrome .
DB00027	6.57436	0.27	Gramicidin D	For treatment of skin lesions, surface wounds and eye infections.
DB01141	6.57212	0.27	Micafungin	Indicated for the treatment of candidemia, acute disseminated candidiasis, and certain other invasive Candida infections, as well as esophageal candidiasis, and prophylaxis of Candida infections in patients undergoing hematopoietic stem cell transplantation. Micafungin is also used as an alternative for the treatment of oropharyngeal candidiases and has been used with some success as primary or s…
DB13179	6.57084	0.27	Troleandomycin	For the treatment of bacterial infection.
DB12127	6.56673	0.27	Sultamicillin	Not Available
DB05271	6.56555	0.27	Rotigotine	For use/treatment in neurologic disorders and parkinson's disease as well as moderate-to-severe primary Restless Legs Syndrome.
DB01426	6.56324	0.27	Ajmaline	For use as an antiarrhythmic agent.
DB01605	6.55706	0.28	Pivmecillinam	Used to treat infections due to mecillinam-sensitive organisms such as urinary tract infections, salmonellosis and typhoid fever.
DB00421	6.55642	0.28	Spironolactone	Spironolactone is indicated for the treatment of New York Heart Association Class III-IV heart failure, management of edema in cirrhotic adults not responsive to fluid and sodium restrictions, primary hyperaldosteronism short-term preoperatively, primary hyperaldosteronism long-term in patients with aldosterone producing adrenal adenomas that are not candidates for surgery or patients with bilart…
DB00519	6.55541	0.28	Trandolapril	For the treatment of mild to moderate hypertension, as an adjunct in the treatment of congestive heart failure (CHF), to improve survival following myocardial infarction (MI) in individuals who are hemodynamically stable and demonstrate symptoms of left ventricular systolic dysfunction or signs of CHF within a few days following acute MI, and to slow progression of renal disease in hypertensive p…
DB00293	6.54167	0.29	Raltitrexed	For the treatment of malignant neoplasm of colon and rectum
DB09097	6.54135	0.29	Quinagolide	Indicated for the treatment of hyperprolactinemia (idiopathic or originating from a prolactin-secreting pituitary microadenoma or macroadenoma).
DB09065	6.54043	0.29	Cobicistat	Cobicistat is a CYP3A inhibitor indicated to increase systemic exposure of atazanavir or darunavir (once daily dosing regimen) in combination with other antiretroviral agents in the treatment of HIV-1 infection. It is not interchangeable with ritonavir to increase systemic exposure of darunavir 600 mg twice daily, fosamprenavir, saquinavir, or tipranavir due to lack of exposure data. The use of c…
DB00178	6.53302	0.29	Ramipril	For the management of mild to severe hypertension. May be used to reduce cardiovascular mortality following myocardial infarction in hemodynamically stable individuals who develop clinical signs of congestive heart failure within a few days following myocardial infarction. Label To reduce the rate of death, myocardial infarction and stroke in individuals at high risk of cardiovascular events. May…
DB00144	6.53258	0.29	Phosphatidyl serine	Phosphatidylserine has demonstrated some usefulness in treating cognitive impairment, including Alzheimer's disease, age-associated memory impairment and some non-Alzheimer's dementias. More research is needed before phosphatidylserine can be indicated for immune enhancement or for reduction of exercise stress.
DB01251	6.52907	0.3	Gliquidone	Used in the treatment of diabetes mellitus type 2.
DB12865	6.52377	0.3	Etelcalcetide	Etelcalcetide is a calcium-sensing receptor agonist indicated for: Secondary hyperparathyroidism (HPT) in adult patients with chronic kidney disease (CKD) on hemodialysis.
DB01394	6.51977	0.3	Colchicine	Colchicine is indicated for the prophylaxis and treatment of gout flares. It is also indicated in Familial Mediterranean fever (FMF) in children and adults of 4 years of age and older. It is important to note that this medication is not a pain reliever to be used for other painful conditions. Consider analgesics for this purpose. Some off-label uses of colchicine include the treatment of the mani…
DB01179	6.51965	0.3	Podofilox	For treatment of external genital warts (Condyloma acuminatum).
DB00197	6.50657	0.31	Troglitazone	For the treatment of Type II diabetes mellitus. It is used alone or in combination with a sulfonylurea, metformin, or insulin as an adjunct to diet and exercise.
DB00691	6.50471	0.31	Moexipril	For the treatment of hypertension.
DB00918	6.50431	0.31	Almotriptan	For the treatment of acute migraine headache in adults
DB01101	6.50134	0.32	Capecitabine	For the treatment of patients with metastatic breast cancer resistant to both paclitaxel and an anthracycline-containing chemotherapy regimen. May also be used in combination with docetaxel for the treatment of metastatic breast cancer in patients who have failed to respond to, or recurred or relasped during or following anthracycline-containing chemotherapy. Capecitabine is used alone as an adju…
DB06287	6.4993	0.32	Temsirolimus	For the treatment of renal cell carcinoma (RCC). Also investigated for use/treatment in breast cancer, lymphoma (unspecified), rheumatoid arthritis, and multiple myeloma.
DB00790	6.49515	0.32	Perindopril	For the treatment of mild to moderate essential hypertension, mild to moderate congestive heart failure, and to reduce the cardiovascular risk of individuals with hypertension or post-myocardial infarction and stable coronary disease.
DB00503	6.49439	0.32	Ritonavir	Indicated in combination with other antiretroviral agents for the treatment of HIV-1 infection.

## Sheet: Table S5
Supplementary Table S5. Table showing the anti-SARS drugs/chemicals used as an input to develop prediction pipeline taken from “DrugRepV” database
DrugRepV_IDs	pIC50 values
DrugRepV_1993	5.18456
DrugRepV_1994	5.09876
DrugRepV_1995	4.80819
DrugRepV_1996	5.89483
DrugRepV_1997	5.30478
DrugRepV_1998	4.03205
DrugRepV_1999	4.92194
DrugRepV_2000	4.81454
DrugRepV_2001	6.71897
DrugRepV_2002	7.36653
DrugRepV_2003	4.66533
DrugRepV_2004	5.22454
DrugRepV_2005	5.27442
DrugRepV_2007	5.12234
DrugRepV_2008	5.25251
DrugRepV_2009	4.6983
DrugRepV_2010	4.88703
DrugRepV_2012	4.87818
DrugRepV_2013	5.00776
DrugRepV_2014	5.67778
DrugRepV_2043	5.48149
DrugRepV_2044	5.60206
DrugRepV_2045	5.39794
DrugRepV_2046	5.18046
DrugRepV_3408	5.1549
DrugRepV_3624	4
DrugRepV_3651	4.4437
DrugRepV_3695	4.23882
DrugRepV_4540	4.67778
DrugRepV_4541	4
DrugRepV_4542	4.3279
DrugRepV_4544	4
DrugRepV_4545	4
DrugRepV_4547	5.03668
DrugRepV_4551	3.27572
DrugRepV_4552	4.30103
DrugRepV_4553	4.30103
DrugRepV_4554	4.30103
DrugRepV_4555	4.30103
DrugRepV_4556	4.30103
DrugRepV_4557	4.30103
DrugRepV_4558	4.30103
DrugRepV_4559	4.30103
DrugRepV_4560	4.30103
DrugRepV_4561	5.284
DrugRepV_4562	4.30103
DrugRepV_4563	4.30103
DrugRepV_4564	5.56864
DrugRepV_4573	4.30103
DrugRepV_4574	4.30103
DrugRepV_4576	3.43771
DrugRepV_4585	3
DrugRepV_4588	5.30103
DrugRepV_4589	4.79588
DrugRepV_4591	3
DrugRepV_4592	3
DrugRepV_4593	4.30103
DrugRepV_4594	5
DrugRepV_4595	4.55284
DrugRepV_4596	4.30103
DrugRepV_4597	5.39794
DrugRepV_4598	4.63827
DrugRepV_4599	4.4318
DrugRepV_4600	4.30103
DrugRepV_4601	4.30103
DrugRepV_4602	4.30103
DrugRepV_4603	6.69897
DrugRepV_4604	6.50864
DrugRepV_4605	6.39794
DrugRepV_4606	6.4318
DrugRepV_4607	7.05061
DrugRepV_4608	6.63827
DrugRepV_4609	7.52288
DrugRepV_4610	5.96658
DrugRepV_4611	7.09691
DrugRepV_4612	4
DrugRepV_4613	6.85387
DrugRepV_4616	3.35705
DrugRepV_4618	3.47416
DrugRepV_4620	3.64946
DrugRepV_4624	3.90117
DrugRepV_4626	3.79261
DrugRepV_4634	6.22185
DrugRepV_4635	5
DrugRepV_4636	5.64589
DrugRepV_4637	6.18046
DrugRepV_4638	7.23657
DrugRepV_4641	3.51211
DrugRepV_4642	3.51211
DrugRepV_4643	3.54743
DrugRepV_4644	3.58915
DrugRepV_4645	3.53092
DrugRepV_4646	3.52685
DrugRepV_4647	3.55485
DrugRepV_4759	5.67778
DrugRepV_4760	5.29243
DrugRepV_4761	4.54061
DrugRepV_4762	4.37572
DrugRepV_4765	5.40894
DrugRepV_4767	5.25964
DrugRepV_4768	5.38722
DrugRepV_4769	5.49485
DrugRepV_4784	4.30103
DrugRepV_4785	4.30103
DrugRepV_4786	4.30103
DrugRepV_4787	4.34969
DrugRepV_4788	4.30103
DrugRepV_4789	4.78516
DrugRepV_4790	4.69465
DrugRepV_4791	5.22185
DrugRepV_4792	5.23657
DrugRepV_4793	4.30103
DrugRepV_4794	5.19382
DrugRepV_4795	4.30103
DrugRepV_4796	4.3851
DrugRepV_4797	4.42597
DrugRepV_4798	4.93181
DrugRepV_4799	5.0655
DrugRepV_4800	4.72816
DrugRepV_4801	4.51286
DrugRepV_4802	4.30103
DrugRepV_4833	4.96257
DrugRepV_4835	6.63827
DrugRepV_4836	5.92812
DrugRepV_4837	6.00877
DrugRepV_4838	5.64589
DrugRepV_5070	5.88606
DrugRepV_5309	3.35381
DrugRepV_5310	3.39761
DrugRepV_5311	3.39761
DrugRepV_5312	3.30976
DrugRepV_5313	3.2727
DrugRepV_5314	3.18679
DrugRepV_5316	3.3919
DrugRepV_5317	3.3806
DrugRepV_5318	3.26141
DrugRepV_5319	3.33484
DrugRepV_5320	3.54888
DrugRepV_5321	3.70146
DrugRepV_5322	3.63269
DrugRepV_5323	3.20445
DrugRepV_5324	3.40865
DrugRepV_5325	3.40315
DrugRepV_7788	5.01323
DrugRepV_7789	5.17393
DrugRepV_7790	5.50864
DrugRepV_7791	5.85699
DrugRepV_7792	5.39794
DrugRepV_7793	5
DrugRepV_7794	5.83268
DrugRepV_7795	5.9393
DrugRepV_7796	5.25571
DrugRepV_7797	5.8041
DrugRepV_7798	5.32698
DrugRepV_7799	5.12494
DrugRepV_7800	5
DrugRepV_7801	5.35262
DrugRepV_7802	5
DrugRepV_7803	6.20066
DrugRepV_7804	5
DrugRepV_7805	5.94692
DrugRepV_7806	5.18709
DrugRepV_7807	5.42022
DrugRepV_7808	5
DrugRepV_7809	7
DrugRepV_7810	5.78781
DrugRepV_7813	6.69897
DrugRepV_7814	4.88606
DrugRepV_7815	5.82391
DrugRepV_7816	5.38616
DrugRepV_7817	7.30103
DrugRepV_7818	4.22185
DrugRepV_7819	6.76955
DrugRepV_7820	7.30103
DrugRepV_7821	7.18709
DrugRepV_7822	7.02228
DrugRepV_7823	6.56864
DrugRepV_7824	6.46852
DrugRepV_7825	7.20066
DrugRepV_7826	5.5376
DrugRepV_7827	5.4437
DrugRepV_7828	4.87615
DrugRepV_7829	5.46852
DrugRepV_7830	5.09151
DrugRepV_7831	4.65561
DrugRepV_7832	4
DrugRepV_7833	4.98716
DrugRepV_7834	5.67778
DrugRepV_7835	5.82391
DrugRepV_7836	6.01323
DrugRepV_7837	6.1549
DrugRepV_7838	5.69897
DrugRepV_7839	4.90309
DrugRepV_7840	5
DrugRepV_7841	6.22185
DrugRepV_7842	5.04096
DrugRepV_7844	7.18709
DrugRepV_7846	5.76955
DrugRepV_7849	3.4908
DrugRepV_7850	7.18709
DrugRepV_7851	6.4318
DrugRepV_7853	5.21467
DrugRepV_7854	5.16749
DrugRepV_7855	4.76447
DrugRepV_7858	4.67778
DrugRepV_7865	4.36653
DrugRepV_7871	4.61979
DrugRepV_7876	5
DrugRepV_7877	4.85387
DrugRepV_7882	7.20066
DrugRepV_7883	7.22185
DrugRepV_7884	6.91364
DrugRepV_7885	6.68194
DrugRepV_7886	6.30103
DrugRepV_7887	6.78516
DrugRepV_7888	6.16304
DrugRepV_7889	6.36251
DrugRepV_7890	6.47756
DrugRepV_7891	6.16494
DrugRepV_7892	6.90658
DrugRepV_7893	6.96658

## Sheet: Table S6
Supplementary Table S6. Table showing the anti-MERS drugs/chemicals used as an input to develop prediction pipeline taken from “DrugRepV” database
DrugRepV_IDs	pIC50 values
DrugRepV_1967	7.85387
DrugRepV_1968	5.20239
DrugRepV_1969	5.08202
DrugRepV_1970	5.12983
DrugRepV_1972	5.91507
DrugRepV_1973	4.99495
DrugRepV_1974	4.88891
DrugRepV_1975	4.91353
DrugRepV_1976	8.52288
DrugRepV_1977	6.72354
DrugRepV_1978	7.14388
DrugRepV_1979	4.77919
DrugRepV_1980	5.12627
DrugRepV_1981	5.03166
DrugRepV_1983	4.92804
DrugRepV_1984	5.31122
DrugRepV_1985	4.89805
DrugRepV_1986	5.02164
DrugRepV_1987	5.1043
DrugRepV_1989	5.03003
DrugRepV_1990	4.7523
DrugRepV_1991	5.26217
DrugRepV_2035	5.52288
DrugRepV_2036	5.3098
DrugRepV_2037	5.31876
DrugRepV_2038	5.09691
DrugRepV_3375	6.76955
DrugRepV_3377	5.00043
DrugRepV_3378	2.17329
DrugRepV_3407	4.60206
DrugRepV_3694	4.16494
DrugRepV_4714	5.16115
DrugRepV_4715	4.84164
DrugRepV_4716	5.67778
DrugRepV_4717	5.61979
DrugRepV_4720	5.5376
DrugRepV_4721	5.01323
DrugRepV_4722	4.95078
DrugRepV_4723	5.46852
DrugRepV_4724	5.60206
DrugRepV_4725	4.97881
DrugRepV_4747	6.22185
DrugRepV_4748	6.39794
DrugRepV_4749	6.1549
DrugRepV_4751	6.09691
DrugRepV_4753	6.1549
DrugRepV_4755	5.21467
DrugRepV_4756	5.12494
DrugRepV_4757	6.22185
DrugRepV_4773	4.57025
DrugRepV_4774	4.61261
DrugRepV_4775	4.34679
DrugRepV_4803	4.30103
DrugRepV_4804	4.30103
DrugRepV_4805	4.30103
DrugRepV_4806	4.30103
DrugRepV_4807	4.30103
DrugRepV_4808	4.91364
DrugRepV_4809	4.99568
DrugRepV_4810	5.13668
DrugRepV_4811	5.13077
DrugRepV_4812	4.30103
DrugRepV_4813	5.23657
DrugRepV_4814	4.30103
DrugRepV_4815	4.51856
DrugRepV_4816	4.30103
DrugRepV_4817	5.05061
DrugRepV_4818	5.11351
DrugRepV_4819	5.01773
DrugRepV_4820	5.05061
DrugRepV_4821	4.30103
DrugRepV_4829	6.20066
DrugRepV_4830	5.52433
DrugRepV_4831	5.67366
DrugRepV_4832	5.48945
DrugRepV_4834	5.20761
DrugRepV_4839	6.48149
DrugRepV_4840	6.38722
DrugRepV_4841	5.92082
DrugRepV_4842	5.92082
DrugRepV_4843	5.82391
DrugRepV_4844	5.79588
DrugRepV_4845	5.76955
DrugRepV_4846	5.72125
DrugRepV_4847	5.69897
DrugRepV_4848	5.65758
DrugRepV_4849	5.61979
DrugRepV_4850	5.55284
DrugRepV_4851	5.50864
DrugRepV_4852	5.50864
DrugRepV_4853	5.4318
DrugRepV_4854	5.31876
DrugRepV_4855	5.27572
DrugRepV_4856	5.05552
DrugRepV_4857	4.79588
DrugRepV_4864	5.88606
DrugRepV_4865	5.82391
DrugRepV_4866	5.74473
DrugRepV_4867	5.65758
DrugRepV_4868	5.65758
DrugRepV_4869	5.56864
DrugRepV_4870	5.46852
DrugRepV_4871	5.40894
DrugRepV_4872	5.37675
DrugRepV_4873	5.16115
DrugRepV_4874	5.1549
DrugRepV_4875	5.0655
DrugRepV_4876	5.03152
DrugRepV_4877	5.02228
DrugRepV_4879	4.83268
DrugRepV_4880	4.81248
DrugRepV_4881	4.76447
DrugRepV_4882	4.73755
DrugRepV_4883	4.72816
DrugRepV_4884	4.65758
DrugRepV_4885	4.44855
DrugRepV_4886	4.2815
DrugRepV_4887	4.25493
DrugRepV_5069	5.82391
DrugRepV_5390	5.37675
DrugRepV_5479	6.25181
DrugRepV_7811	5.52375
DrugRepV_7812	5.45986

## Sheet: Table S7
Supplementary Table S7. Table showing the anti-SARS-CoV-2 drugs/chemicals used as an input to develop prediction pipeline taken from “DrugRepV” database
DrugRepV_IDs	pIC50 values
DrugRepV_5503	6.00877
DrugRepV_5531	7.39794
DrugRepV_5532	7.30103
DrugRepV_5533	9
DrugRepV_5535	6.92082
DrugRepV_5537	7
DrugRepV_5538	7.76955
DrugRepV_5541	7.82391
DrugRepV_5543	6.82102
DrugRepV_5546	7.92082
DrugRepV_5549	7.39794
DrugRepV_5550	7.69897
DrugRepV_5551	7
DrugRepV_5552	8.46852
DrugRepV_5553	5.82391
DrugRepV_5556	7.3279
DrugRepV_5557	7.72125
DrugRepV_5558	7.69897
DrugRepV_5559	7.92082
DrugRepV_5561	6.46344
DrugRepV_5563	6.55284
DrugRepV_5567	5
DrugRepV_5569	7.74473
DrugRepV_5570	9
DrugRepV_5571	8.69897
DrugRepV_5572	8.82391
DrugRepV_5573	6.01773
DrugRepV_5575	9
DrugRepV_5577	7.9393
DrugRepV_5579	8.3279
DrugRepV_5580	7.14874
DrugRepV_5581	4.86967
DrugRepV_5582	8.61979
DrugRepV_5584	8.46852
DrugRepV_5585	7.69897
DrugRepV_5586	5.92082
DrugRepV_5591	5.13077
DrugRepV_5592	5.48149
DrugRepV_5593	4.79588
DrugRepV_7538	6.93073
DrugRepV_7540	6.92174
DrugRepV_7542	6.71993
DrugRepV_7543	6.56429
DrugRepV_7545	6.59173
DrugRepV_7546	6.54312
DrugRepV_7550	6.79229
DrugRepV_7552	6.52564
DrugRepV_7556	6.47616
DrugRepV_7558	6.54171
DrugRepV_7559	6.775
DrugRepV_7560	6.88621
DrugRepV_7562	6.91258
DrugRepV_7564	6.71077
DrugRepV_7566	6.61595
DrugRepV_7571	6.5894
DrugRepV_7573	6.58771
DrugRepV_7575	6.69372
DrugRepV_7577	6.59861
DrugRepV_7584	7.2777
DrugRepV_7586	6.71533
DrugRepV_7588	6.63194
DrugRepV_7590	6.53622
DrugRepV_7591	6.55728
DrugRepV_7593	6.60795
DrugRepV_7594	6.73149
DrugRepV_7598	6.49203
DrugRepV_7600	6.74277
DrugRepV_7602	6.83663
DrugRepV_7604	6.68402
DrugRepV_7606	6.78059
DrugRepV_7611	6.71666
DrugRepV_7613	6.6466
DrugRepV_7614	6.67911
DrugRepV_7618	6.60809
DrugRepV_7620	6.71699
DrugRepV_7622	7.09509
DrugRepV_7624	6.52586
DrugRepV_7627	6.57645
DrugRepV_7629	6.86473
DrugRepV_7631	6.46192
DrugRepV_7633	6.89601
DrugRepV_7641	7.11824
DrugRepV_7643	6.81818
DrugRepV_7645	6.66072
DrugRepV_7649	6.23429
DrugRepV_7651	6.52993
DrugRepV_7652	6.74194
DrugRepV_7655	6.44167
DrugRepV_7657	6.77662
DrugRepV_7661	6.82613
DrugRepV_7664	5.94692
DrugRepV_7665	5.86012
DrugRepV_7666	5.7122
DrugRepV_7667	5.6968
DrugRepV_7673	5.48413
DrugRepV_7676	5.23732
DrugRepV_7678	6.77728
DrugRepV_7679	7.69897
DrugRepV_7680	7.07058
DrugRepV_7681	7.35655
DrugRepV_7682	7.37675
DrugRepV_7683	7.61979
DrugRepV_7686	6.11634
DrugRepV_7687	6.32975
DrugRepV_7688	6.84771
DrugRepV_7690	6.65365
DrugRepV_7691	6.74958
DrugRepV_7692	6.27246
DrugRepV_7693	7.95861
DrugRepV_7694	6.51145
DrugRepV_7699	7.02153
DrugRepV_7706	5.37675
DrugRepV_7707	5.11919
DrugRepV_7711	6.06048
DrugRepV_7714	6.88606
DrugRepV_7715	6.25181
DrugRepV_7716	7.04096
DrugRepV_7717	6.5376
DrugRepV_7718	7.1549
DrugRepV_7729	6.38722
DrugRepV_7733	6.95861
DrugRepV_7735	8.58503
DrugRepV_7736	5.74473
DrugRepV_7753	6.60206
DrugRepV_7754	6.50864
DrugRepV_7761	7.92082
DrugRepV_7763	7.37675
DrugRepV_7764	8.95861
DrugRepV_7765	7.67778
DrugRepV_7775	7.06048
DrugRepV_7776	8.30103
DrugRepV_7786	4.69897
DrugRepV_7787	5.85387
DrugRepV_8323	6.33724
DrugRepV_8326	4
DrugRepV_8327	4.25727
DrugRepV_8328	4
DrugRepV_8330	4
DrugRepV_8332	4
DrugRepV_8335	9.56864
DrugRepV_8336	8.20761
DrugRepV_8337	6.88606

## Sheet: Table S8
Supplementary Table S8. Table showing the drugs/chemicals used as an input to develop overall Coronaviruses prediction pipeline taken from “DrugRepV” database
DrugRepV_IDs	pIC50 values
DrugRepV_1967	7.85
DrugRepV_1968	5.2
DrugRepV_1969	5.08
DrugRepV_1972	5.92
DrugRepV_1973	4.99
DrugRepV_1974	4.89
DrugRepV_1975	4.91
DrugRepV_1976	8.52
DrugRepV_1977	6.72
DrugRepV_1979	4.78
DrugRepV_1981	5.03
DrugRepV_1983	4.93
DrugRepV_1985	4.9
DrugRepV_1986	5.02
DrugRepV_1987	5.1
DrugRepV_1989	5.03
DrugRepV_1990	4.75
DrugRepV_1991	5.26
DrugRepV_3378	2.17
DrugRepV_3407	4.6
DrugRepV_3624	4
DrugRepV_3651	4.44
DrugRepV_3694	4.16
DrugRepV_4540	4.68
DrugRepV_4541	4
DrugRepV_4542	4.33
DrugRepV_4545	4
DrugRepV_4547	5.04
DrugRepV_4551	3.28
DrugRepV_4552	4.3
DrugRepV_4553	4.3
DrugRepV_4554	4.3
DrugRepV_4555	4.3
DrugRepV_4556	4.3
DrugRepV_4557	4.3
DrugRepV_4558	4.3
DrugRepV_4559	4.3
DrugRepV_4560	4.3
DrugRepV_4561	5.28
DrugRepV_4562	4.3
DrugRepV_4563	4.3
DrugRepV_4564	5.57
DrugRepV_4573	4.3
DrugRepV_4574	4.3
DrugRepV_4576	3.44
DrugRepV_4585	3
DrugRepV_4588	5.3
DrugRepV_4589	4.8
DrugRepV_4591	3
DrugRepV_4592	3
DrugRepV_4593	4.3
DrugRepV_4594	5
DrugRepV_4595	4.55
DrugRepV_4596	4.3
DrugRepV_4597	5.4
DrugRepV_4598	4.64
DrugRepV_4599	4.43
DrugRepV_4600	4.3
DrugRepV_4601	4.3
DrugRepV_4602	4.3
DrugRepV_4603	6.7
DrugRepV_4604	6.51
DrugRepV_4605	6.4
DrugRepV_4606	6.43
DrugRepV_4607	7.05
DrugRepV_4608	6.64
DrugRepV_4609	7.52
DrugRepV_4610	5.97
DrugRepV_4611	7.1
DrugRepV_4612	4
DrugRepV_4613	6.85
DrugRepV_4616	3.36
DrugRepV_4618	3.47
DrugRepV_4620	3.65
DrugRepV_4624	3.9
DrugRepV_4626	3.79
DrugRepV_4634	6.22
DrugRepV_4635	5
DrugRepV_4636	5.65
DrugRepV_4637	6.18
DrugRepV_4638	7.24
DrugRepV_4641	3.51
DrugRepV_4642	3.51
DrugRepV_4643	3.55
DrugRepV_4644	3.59
DrugRepV_4645	3.53
DrugRepV_4646	3.53
DrugRepV_4647	3.55
DrugRepV_4714	5.16
DrugRepV_4715	4.84
DrugRepV_4716	5.68
DrugRepV_4717	5.62
DrugRepV_4720	5.54
DrugRepV_4721	5.01
DrugRepV_4722	4.95
DrugRepV_4723	5.47
DrugRepV_4724	5.6
DrugRepV_4725	4.98
DrugRepV_4747	6.22
DrugRepV_4748	6.4
DrugRepV_4749	6.15
DrugRepV_4751	6.1
DrugRepV_4753	6.15
DrugRepV_4755	5.21
DrugRepV_4756	5.12
DrugRepV_4757	6.22
DrugRepV_4773	4.57
DrugRepV_4775	4.35
DrugRepV_4803	4.3
DrugRepV_4804	4.3
DrugRepV_4805	4.3
DrugRepV_4806	4.3
DrugRepV_4807	4.3
DrugRepV_4808	4.91
DrugRepV_4809	5
DrugRepV_4810	5.14
DrugRepV_4811	5.13
DrugRepV_4812	4.3
DrugRepV_4813	5.24
DrugRepV_4814	4.3
DrugRepV_4815	4.52
DrugRepV_4816	4.3
DrugRepV_4817	5.05
DrugRepV_4818	5.11
DrugRepV_4819	5.02
DrugRepV_4820	5.05
DrugRepV_4821	4.3
DrugRepV_4829	6.2
DrugRepV_4830	5.52
DrugRepV_4831	5.67
DrugRepV_4832	5.49
DrugRepV_4834	5.21
DrugRepV_4835	6.64
DrugRepV_4836	5.93
DrugRepV_4837	6.01
DrugRepV_4838	5.65
DrugRepV_4839	6.48
DrugRepV_4840	6.39
DrugRepV_4841	5.92
DrugRepV_4842	5.92
DrugRepV_4843	5.82
DrugRepV_4844	5.8
DrugRepV_4845	5.77
DrugRepV_4846	5.72
DrugRepV_4847	5.7
DrugRepV_4848	5.66
DrugRepV_4849	5.62
DrugRepV_4850	5.55
DrugRepV_4851	5.51
DrugRepV_4852	5.51
DrugRepV_4853	5.43
DrugRepV_4854	5.32
DrugRepV_4855	5.28
DrugRepV_4856	5.06
DrugRepV_4857	4.8
DrugRepV_4864	5.89
DrugRepV_4865	5.82
DrugRepV_4866	5.74
DrugRepV_4867	5.66
DrugRepV_4868	5.66
DrugRepV_4869	5.57
DrugRepV_4870	5.47
DrugRepV_4871	5.41
DrugRepV_4872	5.38
DrugRepV_4873	5.16
DrugRepV_4874	5.15
DrugRepV_4875	5.07
DrugRepV_4876	5.03
DrugRepV_4877	5.02
DrugRepV_4879	4.83
DrugRepV_4880	4.81
DrugRepV_4881	4.76
DrugRepV_4882	4.74
DrugRepV_4883	4.73
DrugRepV_4884	4.66
DrugRepV_4885	4.45
DrugRepV_4886	4.28
DrugRepV_4887	4.25
DrugRepV_5309	3.35
DrugRepV_5310	3.4
DrugRepV_5311	3.4
DrugRepV_5312	3.31
DrugRepV_5313	3.27
DrugRepV_5314	3.19
DrugRepV_5316	3.39
DrugRepV_5317	3.38
DrugRepV_5318	3.26
DrugRepV_5319	3.33
DrugRepV_5320	3.55
DrugRepV_5321	3.7
DrugRepV_5322	3.63
DrugRepV_5323	3.2
DrugRepV_5324	3.41
DrugRepV_5325	3.4
DrugRepV_5390	5.38
DrugRepV_5479	6.25
DrugRepV_5503	6.01
DrugRepV_5531	7.4
DrugRepV_5532	7.3
DrugRepV_5533	9
DrugRepV_5535	6.92
DrugRepV_5537	7
DrugRepV_5538	7.77
DrugRepV_5541	7.82
DrugRepV_5543	6.82
DrugRepV_5546	7.92
DrugRepV_5549	7.4
DrugRepV_5550	7.7
DrugRepV_5551	7
DrugRepV_5552	8.47
DrugRepV_5553	5.82
DrugRepV_5556	7.33
DrugRepV_5557	7.72
DrugRepV_5558	7.7
DrugRepV_5559	7.92
DrugRepV_5561	6.46
DrugRepV_5563	6.55
DrugRepV_5567	5
DrugRepV_5569	7.74
DrugRepV_5570	9
DrugRepV_5571	8.7
DrugRepV_5572	8.82
DrugRepV_5573	6.02
DrugRepV_5575	9
DrugRepV_5577	7.94
DrugRepV_5579	8.33
DrugRepV_5580	7.15
DrugRepV_5581	4.87
DrugRepV_5582	8.62
DrugRepV_5584	8.47
DrugRepV_5585	7.7
DrugRepV_5586	5.92
DrugRepV_5591	5.13
DrugRepV_5592	5.48
DrugRepV_5593	4.8
DrugRepV_7538	6.93
DrugRepV_7540	6.92
DrugRepV_7542	6.72
DrugRepV_7543	6.56
DrugRepV_7545	6.59
DrugRepV_7546	6.54
DrugRepV_7550	6.79
DrugRepV_7552	6.53
DrugRepV_7556	6.48
DrugRepV_7558	6.54
DrugRepV_7559	6.78
DrugRepV_7560	6.89
DrugRepV_7562	6.91
DrugRepV_7564	6.71
DrugRepV_7566	6.62
DrugRepV_7571	6.59
DrugRepV_7573	6.59
DrugRepV_7575	6.69
DrugRepV_7577	6.6
DrugRepV_7584	7.28
DrugRepV_7586	6.72
DrugRepV_7588	6.63
DrugRepV_7590	6.54
DrugRepV_7591	6.56
DrugRepV_7593	6.61
DrugRepV_7594	6.73
DrugRepV_7598	6.49
DrugRepV_7600	6.74
DrugRepV_7602	6.84
DrugRepV_7604	6.68
DrugRepV_7606	6.78
DrugRepV_7611	6.72
DrugRepV_7613	6.65
DrugRepV_7614	6.68
DrugRepV_7618	6.61
DrugRepV_7620	6.72
DrugRepV_7622	7.1
DrugRepV_7624	6.53
DrugRepV_7627	6.58
DrugRepV_7629	6.86
DrugRepV_7631	6.46
DrugRepV_7633	6.9
DrugRepV_7641	7.12
DrugRepV_7643	6.82
DrugRepV_7645	6.66
DrugRepV_7649	6.23
DrugRepV_7651	6.53
DrugRepV_7652	6.74
DrugRepV_7655	6.44
DrugRepV_7657	6.78
DrugRepV_7661	6.83
DrugRepV_7664	5.95
DrugRepV_7665	5.86
DrugRepV_7666	5.71
DrugRepV_7667	5.7
DrugRepV_7673	5.48
DrugRepV_7676	5.24
DrugRepV_7678	6.78
DrugRepV_7679	7.7
DrugRepV_7680	7.07
DrugRepV_7681	7.36
DrugRepV_7682	7.38
DrugRepV_7683	7.62
DrugRepV_7686	6.12
DrugRepV_7687	6.33
DrugRepV_7688	6.85
DrugRepV_7691	6.75
DrugRepV_7692	6.27
DrugRepV_7693	7.96
DrugRepV_7694	6.51
DrugRepV_7699	7.02
DrugRepV_7706	5.38
DrugRepV_7707	5.12
DrugRepV_7711	6.06
DrugRepV_7714	6.89
DrugRepV_7715	6.25
DrugRepV_7716	7.04
DrugRepV_7717	6.54
DrugRepV_7718	7.15
DrugRepV_7729	6.39
DrugRepV_7733	6.96
DrugRepV_7735	8.59
DrugRepV_7736	5.74
DrugRepV_7753	6.6
DrugRepV_7761	7.92
DrugRepV_7763	7.38
DrugRepV_7764	8.96
DrugRepV_7765	7.68
DrugRepV_7775	7.06
DrugRepV_7776	8.3
DrugRepV_7786	4.7
DrugRepV_7787	5.85
DrugRepV_7788	5.01
DrugRepV_7789	5.17
DrugRepV_7790	5.51
DrugRepV_7791	5.86
DrugRepV_7792	5.4
DrugRepV_7793	5
DrugRepV_7794	5.83
DrugRepV_7795	5.94
DrugRepV_7796	5.26
DrugRepV_7797	5.8
DrugRepV_7798	5.33
DrugRepV_7799	5.12
DrugRepV_7800	5
DrugRepV_7801	5.35
DrugRepV_7802	5
DrugRepV_7803	6.2
DrugRepV_7804	5
DrugRepV_7805	5.95
DrugRepV_7806	5.19
DrugRepV_7807	5.42
DrugRepV_7808	5
DrugRepV_7810	5.79
DrugRepV_7812	5.46
DrugRepV_7813	6.7
DrugRepV_7814	4.89
DrugRepV_7815	5.82
DrugRepV_7816	5.39
DrugRepV_7817	7.3
DrugRepV_7818	4.22
DrugRepV_7819	6.77
DrugRepV_7820	7.3
DrugRepV_7821	7.19
DrugRepV_7822	7.02
DrugRepV_7823	6.57
DrugRepV_7824	6.47
DrugRepV_7825	7.2
DrugRepV_7826	5.54
DrugRepV_7827	5.44
DrugRepV_7828	4.88
DrugRepV_7829	5.47
DrugRepV_7830	5.09
DrugRepV_7831	4.66
DrugRepV_7832	4
DrugRepV_7833	4.99
DrugRepV_7834	5.68
DrugRepV_7835	5.82
DrugRepV_7836	6.01
DrugRepV_7837	6.15
DrugRepV_7838	5.7
DrugRepV_7839	4.9
DrugRepV_7840	5
DrugRepV_7841	6.22
DrugRepV_7842	5.04
DrugRepV_7844	7.19
DrugRepV_7846	5.77
DrugRepV_7849	3.49
DrugRepV_7850	7.19
DrugRepV_7851	6.43
DrugRepV_7853	5.21
DrugRepV_7854	5.17
DrugRepV_7855	4.76
DrugRepV_7858	4.68
DrugRepV_7865	4.37
DrugRepV_7871	4.62
DrugRepV_7876	5
DrugRepV_7877	4.85
DrugRepV_7882	7.2
DrugRepV_7883	7.22
DrugRepV_7884	6.91
DrugRepV_7885	6.68
DrugRepV_7886	6.3
DrugRepV_7887	6.79
DrugRepV_7888	6.16
DrugRepV_7889	6.36
DrugRepV_7890	6.48
DrugRepV_7891	6.16
DrugRepV_7892	6.91
DrugRepV_7893	6.97
DrugRepV_8323	6.34
DrugRepV_8326	4
DrugRepV_8327	4.26
DrugRepV_8328	4
DrugRepV_8330	4
DrugRepV_8332	4
DrugRepV_8335	9.57
DrugRepV_8336	8.21
DrugRepV_8337	6.89

## Sheet: Table S9
Supplementary Table S9. The performance of the Severe Acute Respiratory Syndrome Virus (SARS), Middle East Respiratory Syndrome Virus (MERS), Severe Acute Respiratory Syndrome CoronaVirus 2 (SARS-CoV-2), and Overall Coronaviruses using the decoy dataset.
Viruses	Dataset	Random sets	PCC
SARS	221	Set01	0.0954368
	221	Set02	0.0805099
	221	Set03	0.0307164
SARS-CoV-2	142	Set01	0.0550912
	142	Set02	0.0132896
	142	Set03	0.0550912
MERS	123	Set01	0.11355
	123	Set02	0.0237694
	123	Set03	0.126196
Overall CoVs	414	Set01	0.0559827
	414	Set02	0.006141
	414	Set03	0.00478074

[truncated: 1 more sheets: Table S10]
